# Supplementary material for: Lobule-Related Action Potential Shape- and History-Dependent Current Integration in Purkinje Cells of Adult and Developing Mice
Source: Cells. 2023 Feb 15;12(4):623. doi: 10.3390/cells12040623 (PMC9953991; doi:10.3390/cells12040623)
Supplement: Supplementary file 1 [file cells-12-00623-s001.zip]

Archive with 2 entries (2 files):
- Supplementary_figures-proofs.pdf
- Supplementary_tables-proofs.pdf
